# Supplementary material for: Leveraging expression quantitative trait loci information in single-cell resolution to identify cell-specific genes for gestational diabetes
Source: PLoS One. 2026 Jul 30;21(7):e0355339. doi: 10.1371/journal.pone.0355339 (PMC13423032; doi:10.1371/journal.pone.0355339)
Supplement: S1 Table — (XLSX) [file pone.0355339.s001.xlsx]

## Sheet: Sheet1
Gene_ID	Cell_Type	N_SNPs	PP_H0	PP_H1	PP_H2	PP_H3	PP_H4	Lead_SNP	Lead_SNP_PP_H4
ERAP1	bin	825	4.06090589827551e-14	0.79268123676894	3.32680610302323e-15	0.0647961103096096	0.142522652921405	rs7722200	0.287751172315215
ENSG00000247121	bin	821	4.73129177383787e-14	0.923539305944796	2.04623661167369e-15	0.03990560088617	0.0365550931689847	rs7722200	0.272385338314899
ENSG00000248734	bin	806	4.73976703132721e-14	0.92519366035657	2.12929404934128e-15	0.0415301454352699	0.0332761942081115	rs7713317	0.273280795014346
LIX1	bin	788	4.74811516053707e-14	0.926823198096734	2.11807446341533e-15	0.0413125530961078	0.0318642488071104	rs7722200	0.277620009942766
LNPEP	bin	763	4.71705146459916e-14	0.920759623935929	2.56727145824611e-15	0.0500835018528866	0.0291568742111333	rs7722200	0.272454289631337
RIOK2	bin	797	4.64596631081549e-14	0.906883933351818	3.30333102449017e-15	0.0644517393656775	0.0286643272824533	rs7713317	0.272755797723854
CEP78	bin	906	0.832754364911495	0.0937491177664401	0.0545298591860555	0.00612597576341599	0.0128406823725935	rs10867315	0.349109811038601
GNAQ	bin	1057	0.829049477403977	0.0943494011007747	0.0647103256002926	0.00735978273629531	0.00453101315866055	rs10867315	0.282726224412839
VPS13A	bin	1084	0.920367240738229	0.0195813114670314	0.0576326774697325	0.00122497262616105	0.00119379769884595	rs2257775	0.0509154149687164
ENSG00000247121	bmem	821	4.36483038805872e-14	0.852006728784898	3.18858771136074e-15	0.0621547973325517	0.0858384738825046	rs7713317	0.299872756527204
LNPEP	bmem	763	4.6787597349217e-14	0.91328514991709	2.62004292809496e-15	0.051107140239244	0.0356077098436157	rs7713317	0.283207709018829
RIOK2	bmem	797	4.71890026700627e-14	0.921120505173536	2.38196994091864e-15	0.0464631913835384	0.0324163034428749	rs7713317	0.287545472229434
ERAP1	bmem	825	4.63490114332332e-14	0.904724035134992	3.30663124861018e-15	0.0645140616742336	0.0307619031907251	rs7713317	0.287116498564465
GNAQ	bmem	1057	0.815562916930943	0.0928145724346684	0.0765289057382878	0.00870292839322828	0.00639067650287217	rs10867315	0.129457873614673
CEP78	bmem	906	0.835322902277441	0.0940382763973085	0.0597422904201713	0.00672144203934079	0.00417508886573835	rs10867315	0.160887642992432
VPS13A	bmem	1084	0.881433476143575	0.0187529745408925	0.0960272646495481	0.00204128706090411	0.00174499760508025	rs13290974	0.0371140748979221
ERAP1	cd4et	825	4.11028476658586e-14	0.802319899516365	6.91131752919721e-15	0.134844790327594	0.0628353101559939	rs7713317	0.295931359454641
LNPEP	cd4et	763	4.63326716524167e-14	0.90440508539695	2.80848166867233e-15	0.0547802222304761	0.0408146923725226	rs7713317	0.298104655180933
ENSG00000248734	cd4et	806	4.5256276091499e-14	0.883394045624157	4.30362834766872e-15	0.0839733879294379	0.032632566446357	rs7713317	0.288435688230123
RIOK2	cd4et	797	4.73827694011481e-14	0.924902795519257	2.35010612472791e-15	0.0458443791298783	0.0292528253508161	rs7713317	0.272639283532534
ENSG00000247121	cd4et	821	4.07032017357843e-14	0.794518885701793	9.11106163601929e-15	0.177818556656271	0.0276625576418854	rs7722200	0.277494285374848
CEP78	cd4et	906	0.702397064429926	0.0790738636585127	0.189452632956345	0.0213202823942477	0.00775615656096793	rs1887719	0.0881382298126505
PSAT1	cd4et	916	0.807590043538455	0.10592627511715	0.0708873728754169	0.00929152574603573	0.00630478272294208	rs10867315	0.0976509899105343
GNAQ	cd4et	1057	0.841374871479969	0.0957520840299557	0.0527735666047374	0.00600176144977509	0.00409771643556272	rs10867315	0.173453943196074
VPS13A	cd4et	1084	0.710028246428092	0.0151062354550415	0.265251987117736	0.00563940554637833	0.00397412545275155	rs10747015	0.0816340067933946
ENSG00000232104	cd4nc	1469	0.219727464823468	0.46044495351106	0.0404888255364354	0.0846507609195142	0.194687995209522	rs10758593	0.672750458346479
LNPEP	cd4nc	763	4.46445024352507e-14	0.87145233800372	2.33654334011859e-15	0.0455258672178499	0.083021794778382	rs7713317	0.287327053076109
ENSG00000272109	cd4nc	803	4.64555150059179e-14	0.906802964955843	2.79186573863764e-15	0.0544579580155072	0.0387390770286007	rs7722200	0.277764891720664
RIOK2	cd4nc	797	4.73608178275481e-14	0.924474304908742	2.11632687486519e-15	0.0412760550875184	0.0342496400036916	rs7722200	0.278690934911526
ENSG00000247121	cd4nc	821	4.41806730400881e-14	0.862398475216403	5.49723956019014e-15	0.107274761375598	0.0303267634079511	rs7722200	0.272822714815909
ENSG00000248734	cd4nc	806	4.30514885784715e-14	0.840357005702068	6.78251667625322e-15	0.132366180262167	0.0272768140357165	rs7722200	0.274223289805771
CEP78	cd4nc	906	0.838746470961528	0.0944236920219749	0.0537654794034959	0.0060457461325424	0.00701861148045851	rs10867315	0.186642723847165
GNAQ	cd4nc	1057	0.834680322923622	0.0949902155719847	0.0591359551621466	0.00672545833774251	0.00446804800450424	rs10867315	0.141895447707587
LNPEP	cd4sox4	763	4.61748217716032e-14	0.90132388524497	2.19990779339466e-15	0.04288599857834	0.0557901161766429	rs7722200	0.29057395464785
RIOK2	cd4sox4	797	4.70801190533866e-14	0.91899511734326	2.56514814858355e-15	0.0500402474009168	0.0309646352557738	rs7713317	0.279971186948948
ERAP1	cd4sox4	825	4.48030780802127e-14	0.87454770519947	4.90923165482044e-15	0.0957976291278484	0.029654665672632	rs7722200	0.276132619341979
TLE4	cd4sox4	1182	0.794675832640737	0.12982483958772	0.0596149034766042	0.00973303402722375	0.00615139026771509	rs10867315	0.0988843953389688
CEP78	cd4sox4	906	0.804942253598551	0.0906181093818877	0.0896969945018652	0.010093183052941	0.00464945946475474	rs10867315	0.133142583661042
GNAQ	cd4sox4	1057	0.820260499771494	0.0933491775935971	0.0737217149564202	0.00838556562661928	0.00428304205186897	rs10867315	0.146388277265574
VPS13A	cd4sox4	1084	0.913652545645787	0.0194384526926297	0.064202860316918	0.00136460908972884	0.00134153225493689	rs17348541	0.028214443599429
LNPEP	cd8et	763	4.26904650068185e-14	0.833309892849948	3.28269204926502e-15	0.0639748195763708	0.102715287573636	rs7713317	0.328094760653552
ENSG00000272109	cd8et	803	4.50285255876474e-14	0.878948398382134	3.17472869814223e-15	0.0619109698284878	0.059140631789329	rs7713317	0.280530738453223
RIOK2	cd8et	797	4.61043301544476e-14	0.899947900562312	3.071705714292e-15	0.059918987853014	0.040133111584624	rs7713317	0.291756525839627
ENSG00000248734	cd8et	806	4.13033285890639e-14	0.806233249644039	8.31351945858725e-15	0.162246825138973	0.0315199252169367	rs7713317	0.293192536029335
ENSG00000232104	cd8et	1469	0.268080821948648	0.561770744947712	0.0484902268538607	0.101592540056102	0.0200656661936778	rs10758593	0.326205463605876
PSAT1	cd8et	916	0.808547039125517	0.106051797934886	0.0701542451945091	0.00919561969401547	0.00605129805107223	rs10867315	0.101814194660419
VPS13A	cd8et	1084	0.764535378576721	0.0162659042095713	0.211359978439897	0.00449345271620178	0.00334528605760916	rs2150902	0.0721889249974211
ENSG00000248734	cd8nc	806	4.00396848646729e-14	0.781567160466475	4.22443041561321e-15	0.082323982816784	0.136108856716695	rs7713317	0.27240781041486
ENSG00000232104	cd8nc	1469	0.259175589089699	0.543109584254677	0.0253581806962591	0.0530194287590729	0.119337217200291	rs10758593	0.614631081606992
ENSG00000247121	cd8nc	821	4.63370272560067e-14	0.904490106236765	2.84414986440696e-15	0.0554772407965782	0.0400326529666059	rs7713317	0.305339811335471
LNPEP	cd8nc	763	4.68848631992088e-14	0.915183761118015	2.59284137171955e-15	0.0505775399570216	0.0342386989249149	rs7713317	0.280900114591797
RIOK2	cd8nc	797	4.68375781137907e-14	0.914260763570881	2.75781489186748e-15	0.0538000916810199	0.0319391447480486	rs7713317	0.288365534810992
PSAT1	cd8nc	916	0.717062896835539	0.0940524246110087	0.162030595760337	0.0212468804939386	0.00560720229917692	rs10867315	0.0962211014413804
CEP78	cd8nc	906	0.831303195202969	0.0935857492082721	0.0634877833505747	0.00714279359021366	0.00448047864797075	rs10867315	0.151678117016139
GNAQ	cd8nc	1057	0.838500652079912	0.0954249854834651	0.0559628324078633	0.00636506488507695	0.00374646514368229	rs10867315	0.167829902339923
VPS13A	cd8nc	1084	0.846049457085223	0.0180001603733856	0.130974061057788	0.00278435210798356	0.00219196937562071	rs2050831	0.119080005359801
PSAT1	cd8s100b	916	0.455091288613953	0.059691331544808	0.192300761351551	0.0249548644994291	0.267961753990259	rs9644984	0.102571186576334
ERAP1	cd8s100b	825	4.38297611827441e-14	0.85554874138745	2.27670832152914e-15	0.0443408102052386	0.100110448407265	rs7713317	0.312923795963636
LNPEP	cd8s100b	763	4.59471820592701e-14	0.896880400634007	2.97346054120221e-15	0.057996270330814	0.0451233290351289	rs7713317	0.29455437648921
RIOK2	cd8s100b	797	4.6572331615007e-14	0.909083201530347	2.78461031482442e-15	0.0543184741453414	0.0365983243242621	rs7722200	0.276547122725118
ENSG00000247121	cd8s100b	821	4.71666134800146e-14	0.920683474182876	2.19632322980536e-15	0.0428353375082478	0.0364811883088272	rs7722200	0.272874635946015
CEP78	cd8s100b	906	0.850947052685049	0.0957971988098246	0.043728778646818	0.00491825280355562	0.00460871705475347	rs10867315	0.160593660184806
GNAQ	cd8s100b	1057	0.786925120110866	0.0895554678185234	0.107024746554712	0.012175557987405	0.00431910752849341	rs10867315	0.19255748331226
VPS13A	cd8s100b	1084	0.917636453448945	0.0195232124886075	0.0603312367060198	0.00128235298863552	0.00122674436779203	rs17348541	0.0294651199476416
ERAP1	dc	825	4.38060877380102e-14	0.855086640173577	3.64238816253692e-15	0.0710248472325115	0.0738885125938627	rs7722200	0.272934488260516
LNPEP	dc	763	3.82932815242061e-14	0.747477693642185	9.98943193226809e-15	0.194934255016675	0.0575880513410904	rs7713317	0.290343019076066
RIOK2	dc	797	4.73829198383611e-14	0.924905732025516	2.16308633947019e-15	0.0421901365986373	0.0329041313757975	rs7713317	0.275054231189669
CEP78	dc	906	0.830916412156285	0.0935422062730183	0.0561321131539311	0.00630609046218479	0.0131031779545809	rs10867315	0.0937417058091004
TLE4	dc	1182	0.776925170869514	0.126924944155683	0.0750161877699356	0.0122463797281452	0.0088873174767225	rs1417080	0.130888206954904
GNAQ	dc	1057	0.839199361708077	0.0955045016483713	0.0545682218919066	0.00620557632873642	0.0045223384229089	rs10867315	0.237022338902535
VPS13A	dc	1084	0.91229386707956	0.0194095460703476	0.0654981465351231	0.00139210219961658	0.00140633811535276	rs7861204	0.0367101232196277
LNPEP	monoc	763	1.15683184104489e-14	0.225811411834599	7.02924269545739e-16	0.0129597214120321	0.761228866753359	rs7722200	0.280949072016269
ERAP1	monoc	825	4.32780733347814e-14	0.84477989777009	4.24779175075816e-15	0.0828437241885287	0.0723763780413344	rs7722200	0.273898395801447
ENSG00000247121	monoc	821	4.53649148906067e-14	0.885514654665458	3.0431864616389e-15	0.0593472925515511	0.0551380527829419	rs7713317	0.279454745190275
RIOK2	monoc	797	4.55424830506324e-14	0.888980750192235	4.14011477629513e-15	0.0807840307844572	0.0302352190232577	rs7713317	0.272859243025184
ENSG00000248734	monoc	806	4.7431925854217e-14	0.925862322109454	2.26903178533037e-15	0.044261199624421	0.0298764782660754	rs7713317	0.27518901320911
GNAQ	monoc	1057	0.824307177520153	0.0938097069497331	0.0683381876494584	0.00777140655389444	0.00577352132676146	rs11145132	0.307360617200688
CEP78	monoc	906	0.827028455585962	0.0931045111809958	0.0671890465551472	0.0075588325987078	0.0051191540791876	rs10867315	0.259789643100311
VPS13A	monoc	1084	0.830869964631674	0.0176772084510573	0.144886225508056	0.0030790453540473	0.00348755605516525	rs2643328	0.103548903268093
LNPEP	mononc	763	3.51387036176251e-14	0.685900922883189	4.06912048039707e-15	0.0791935652478574	0.234905511868915	rs7713317	0.369656839273727
ERAP1	mononc	825	4.17753071755437e-14	0.815446183384221	2.42873658713121e-15	0.0472712013511006	0.137282615264635	rs7713317	0.305177812970423
ENSG00000247121	mononc	821	4.63965573577847e-14	0.905652122690346	2.44366769187654e-15	0.0476532417030207	0.0466946356065851	rs7722200	0.285299802936197
RIOK2	mononc	797	4.7530265326691e-14	0.927781888395982	2.12272041794386e-15	0.0414042916725413	0.0308138199314272	rs7713317	0.278082108925058
GNAQ	mononc	1057	0.806939972225122	0.0918332441896198	0.0870175435023716	0.00989866064058393	0.00431057944230283	rs10867315	0.18051466747691
VPS13A	mononc	1084	0.704357395732998	0.0149855850354822	0.27074659118427	0.0057561260469219	0.00415430200032851	rs2150902	0.0622548801532033
CEP78	mononc	906	0.851069143891273	0.0958109434905527	0.0442946433436435	0.00498272241180553	0.00384254686272491	rs10867315	0.205632788979348
RIOK2	plasma	797	4.75488789937911e-14	0.928145223695995	2.01920938460219e-15	0.0393821168244361	0.0324726594795184	rs7713317	0.273134649731615
LNPEP	plasma	763	4.75501509965786e-14	0.928170054498798	2.06655699028548e-15	0.0403072832952381	0.031522662205916	rs7722200	0.272587509900484
ERAP1	plasma	825	4.69540043028741e-14	0.916533382806578	2.74345095034263e-15	0.0535217045667668	0.0299449126266059	rs7713317	0.279753428619792
TLE4	plasma	1182	0.783185558566447	0.127947693049167	0.0659364659165358	0.010759757800055	0.0121705246677954	rs10867315	0.202881925660229
ERAP2	plasma	767	1.05195046948986e-14	0.20533876428184	4.0320107612575e-14	0.787033332008785	0.00762790370932205	rs7713317	0.278035553570682
PSAT1	plasma	916	0.82117906320112	0.107708657461851	0.0569472455419345	0.0074626933594032	0.00670234043569113	rs10867315	0.0980009312819859
CEP78	plasma	906	0.833671012009242	0.0938523112894498	0.0610353429358695	0.00686661057935872	0.00457472318608025	rs10867315	0.168567230815103
VPS13A	plasma	1084	0.781869030561989	0.0166346870425114	0.194653105404013	0.00413864569960465	0.00270453129188213	rs7026084	0.171734684818526
