# Supplementary material for: Leveraging expression quantitative trait loci information in single-cell resolution to identify cell-specific genes for gestational diabetes
Source: PLoS One. 2026 Jul 30;21(7):e0355339. doi: 10.1371/journal.pone.0355339 (PMC13423032; doi:10.1371/journal.pone.0355339)
Supplement: S2 Table — (XLSX) [file pone.0355339.s002.xlsx]

## Sheet: Sheet1
CellType	EqtlCount	TotalCells	eQTL_per_1k_cells
CD4NC	795929	463528	1717.11094043941
CD8ET	396523	205077	1933.53228299614
CD8NC	343885	133482	2576.26496456451
BIN	312036	82068	3802.16405907296
CD8S100B	282652	34528	8186.16774791474
DC	249635	8690	28726.6973532796
BMEM	248277	48023	5169.96022739104
MONONC	233108	15166	15370.4338652248
CD4SOX4	231287	4065	56897.1709717097
CD4ET	218308	61786	3533.29233159615
MONOC	211678	38233	5536.52603771611
Plasma	155713	3625	42955.3103448276
